# Supplementary material for: Efficacy of the Once-Daily Tacrolimus Formulation LCPT Compared to the Immediate-Release Formulation in Preventing Early Post-Transplant Diabetes in High-Risk Kidney Transplant Patients: A Randomized, Controlled, Open-Label Pilot Study (EUDRACT: 2017-000718-52)
Source: J Clin Med. 2024 Dec 20;13(24):7802. doi: 10.3390/jcm13247802 (PMC11728219; doi:10.3390/jcm13247802)
Supplement: Supplementary file 1 [file jcm-13-07802-s001.zip]

Archive with 1 entries (1 files):
- jcm-3339341-supplementary.pdf
